# Supplementary material for: Interaction of Salmonella enterica Serovar Typhimurium with Intestinal Organoids Derived from Human Induced Pluripotent Stem Cells
Source: Infect Immun. 2015 Jun 15;83(7):2926–34. doi: 10.1128/IAI.00161-15 (PMC4468523; doi:10.1128/IAI.00161-15)
Supplement: Supplemental material [file IAI.00161-15_zii999091303sd1.xlsx]

## Sheet: DataSet S1
DataSet S1 (related to Figure 3)
Top 100 genes significantly upregulated after microinjection of Salmonella Typhimurium SL1344 into iHOs (p < 0.05), accompanied by gene symbols,
gene names, significance p-values and raw counts in stimulated and unstimulated iHOs
					Mean raw count data
Gene id	Gene symbol	Gene name	Log fold change	padj-value	iHOs unstim	iHOs+SL1344
ENSG00000108342	CSF3	colony stimulating factor 3 (granulocyte) [Source:HGNC Symbol;Acc:HGNC:2438]	7.2334	1.43696e-163	7.33333	2147.33
ENSG00000123610	TNFAIP6	tumor necrosis factor, alpha-induced protein 6 [Source:HGNC Symbol;Acc:HGNC:11898]	5.62047	4.27079e-50	0.666667	408.333
ENSG00000049249	TNFRSF9	tumor necrosis factor receptor superfamily, member 9 [Source:HGNC Symbol;Acc:HGNC:11924]	5.53374	4.83549e-61	37	4071.67
ENSG00000160185	UBASH3A	ubiquitin associated and SH3 domain containing A [Source:HGNC Symbol;Acc:HGNC:12462]	5.37105	1.38368e-69	4	339.333
ENSG00000163661	PTX3	pentraxin 3, long [Source:HGNC Symbol;Acc:HGNC:9692]	5.25101	1.98063e-91	12.3333	679.667
ENSG00000135604	STX11	syntaxin 11 [Source:HGNC Symbol;Acc:HGNC:11429]	5.2018	2.59079e-72	5.66667	359.667
ENSG00000244588	RAD21L1	RAD21-like 1 (S. pombe) [Source:HGNC Symbol;Acc:HGNC:16271]	5.10788	1.95082e-61	6.33333	429
ENSG00000177257	DEFB4B	defensin, beta 4B [Source:HGNC Symbol;Acc:HGNC:30193]	5.01453	8.61445e-52	4	315.333
ENSG00000235005	RP11-195M16.1	N/A	4.9554	5.45055e-37	0	146
ENSG00000122733	KIAA1045	KIAA1045 [Source:HGNC Symbol;Acc:HGNC:29180]	4.94157	6.83126e-74	8.33333	377.667
ENSG00000101017	CD40	CD40 molecule, TNF receptor superfamily member 5 [Source:HGNC Symbol;Acc:HGNC:11919]	4.88168	9.32536e-41	2	228.333
ENSG00000176907	C8ORF4	chromosome 8 open reading frame 4 [Source:HGNC Symbol;Acc:HGNC:1357]	4.8706	6.23126e-51	95	5092.67
ENSG00000120337	TNFSF18	tumor necrosis factor (ligand) superfamily, member 18 [Source:HGNC Symbol;Acc:HGNC:11932]	4.67544	9.17394e-34	1	164.333
ENSG00000185215	TNFAIP2	tumor necrosis factor, alpha-induced protein 2 [Source:HGNC Symbol;Acc:HGNC:11895]	4.59691	6.83368e-39	3127	169832
ENSG00000240907	N/A	N/A	4.50811	9.22075e-32	1.66667	183.667
ENSG00000131459	GFPT2	glutamine-fructose-6-phosphate transaminase 2 [Source:HGNC Symbol;Acc:HGNC:4242]	4.5057	3.6072e-89	43	1173
ENSG00000115604	IL18R1	interleukin 18 receptor 1 [Source:HGNC Symbol;Acc:HGNC:5988]	4.4837	6.01678e-47	10.3333	397.667
ENSG00000090339	ICAM1	intercellular adhesion molecule 1 [Source:HGNC Symbol;Acc:HGNC:5344]	4.4743	3.46873e-58	665.333	21057.3
ENSG00000172575	RASGRP1	RAS guanyl releasing protein 1 (calcium and DAG-regulated) [Source:HGNC Symbol;Acc:HGNC:9878]	4.44147	2.52011e-114	53.3333	1291.67
ENSG00000115009	CCL20	chemokine (C-C motif) ligand 20 [Source:HGNC Symbol;Acc:HGNC:10619]	4.38682	1.0098e-70	2435	64289
ENSG00000227507	LTB	lymphotoxin beta (TNF superfamily, member 3) [Source:HGNC Symbol;Acc:HGNC:6711]	4.34449	4.42206e-47	741	23285
ENSG00000261618	RP11-79H23.3	N/A	4.29808	8.50065e-27	0.666667	115.667
ENSG00000180914	OXTR	oxytocin receptor [Source:HGNC Symbol;Acc:HGNC:8529]	4.16952	8.5185e-231	174	3053.67
ENSG00000177359	RP11-551L14.1	N/A	4.1691	4.45165e-44	14	385.333
ENSG00000255150	EID3	EP300 interacting inhibitor of differentiation 3 [Source:HGNC Symbol;Acc:HGNC:32961]	4.15133	1.19931e-36	8.66667	279.667
ENSG00000136688	IL36G	interleukin 36, gamma [Source:HGNC Symbol;Acc:HGNC:15741]	4.12468	6.63519e-42	8.33333	223.667
ENSG00000172602	RND1	Rho family GTPase 1 [Source:HGNC Symbol;Acc:HGNC:18314]	4.07822	3.80552e-51	943.333	20699.7
ENSG00000215483	LINC00598	long intergenic non-protein coding RNA 598 [Source:HGNC Symbol;Acc:HGNC:42770]	4.03899	7.23914e-26	2	116.667
ENSG00000223949	ROR1-AS1	ROR1 antisense RNA 1 [Source:HGNC Symbol;Acc:HGNC:40508]	3.99675	1.12248e-21	0	70.6667
ENSG00000157542	KCNJ6	potassium inwardly-rectifying channel, subfamily J, member 6 [Source:HGNC Symbol;Acc:HGNC:6267]	3.99445	5.7319e-34	6	170.667
ENSG00000198574	SH2D1B	SH2 domain containing 1B [Source:HGNC Symbol;Acc:HGNC:30416]	3.98623	4.39047e-42	14	322
ENSG00000234394	RP11-561O23.5	N/A	3.96097	1.19427e-21	0.666667	103.333
ENSG00000259354	RP11-519G16.3	N/A	3.9239	5.14063e-43	12	248
ENSG00000110944	IL23A	interleukin 23, alpha subunit p19 [Source:HGNC Symbol;Acc:HGNC:15488]	3.91755	1.12043e-31	189.333	4919.67
ENSG00000235947	EGOT	eosinophil granule ontogeny transcript (non-protein coding) [Source:HGNC Symbol;Acc:HGNC:37129]	3.84632	2.71281e-24	4	150.333
ENSG00000115008	IL1A	interleukin 1, alpha [Source:HGNC Symbol;Acc:HGNC:5991]	3.83527	4.09707e-23	213.667	7860.67
ENSG00000179776	CDH5	cadherin 5, type 2 (vascular endothelium) [Source:HGNC Symbol;Acc:HGNC:1764]	3.77552	5.63967e-71	121.667	1836.33
ENSG00000126561	STAT5A	signal transducer and activator of transcription 5A [Source:HGNC Symbol;Acc:HGNC:11366]	3.75952	5.18734e-236	425.667	5575
ENSG00000122133	PAEP	progestagen-associated endometrial protein [Source:HGNC Symbol;Acc:HGNC:8573]	3.72539	1.06361e-35	16	296.333
ENSG00000102962	CCL22	chemokine (C-C motif) ligand 22 [Source:HGNC Symbol;Acc:HGNC:10621]	3.65015	3.57444e-41	20.3333	331
ENSG00000188505	NCCRP1	non-specific cytotoxic cell receptor protein 1 homolog (zebrafish) [Source:HGNC Symbol;Acc:HGNC:33739]	3.62008	1.27556e-16	3.33333	439
ENSG00000232810	TNF	tumor necrosis factor [Source:HGNC Symbol;Acc:HGNC:11892]	3.59459	7.30501e-19	22.6667	833.667
ENSG00000161031	PGLYRP2	peptidoglycan recognition protein 2 [Source:HGNC Symbol;Acc:HGNC:30013]	3.58876	3.34749e-27	7	138
ENSG00000184371	CSF1	colony stimulating factor 1 (macrophage) [Source:HGNC Symbol;Acc:HGNC:2432]	3.51642	4.23206e-39	596.333	8619.33
ENSG00000168412	MTNR1A	melatonin receptor 1A [Source:HGNC Symbol;Acc:HGNC:7463]	3.50172	2.10366e-22	4.33333	95.3333
ENSG00000198535	C2CD4A	C2 calcium-dependent domain containing 4A [Source:HGNC Symbol;Acc:HGNC:33627]	3.45727	1.75973e-92	140	1543.33
ENSG00000248323	LUCAT1	lung cancer associated transcript 1 (non-protein coding) [Source:HGNC Symbol;Acc:HGNC:48498]	3.43647	9.04021e-20	6	144.667
ENSG00000162654	GBP4	guanylate binding protein 4 [Source:HGNC Symbol;Acc:HGNC:20480]	3.42347	5.16448e-17	3.33333	123
ENSG00000169245	CXCL10	chemokine (C-X-C motif) ligand 10 [Source:HGNC Symbol;Acc:HGNC:10637]	3.40119	8.5815e-15	14.3333	1013
ENSG00000156804	FBXO32	F-box protein 32 [Source:HGNC Symbol;Acc:HGNC:16731]	3.39267	1.24485e-51	48	562.333
ENSG00000007908	SELE	selectin E [Source:HGNC Symbol;Acc:HGNC:10718]	3.38563	1.04005e-14	0	48
ENSG00000093134	VNN3	vanin 3 [Source:HGNC Symbol;Acc:HGNC:16431]	3.36179	1.20834e-24	12	187.667
ENSG00000100055	CYTH4	cytohesin 4 [Source:HGNC Symbol;Acc:HGNC:9505]	3.35428	4.0436e-25	13.6667	205
ENSG00000163810	TGM4	transglutaminase 4 [Source:HGNC Symbol;Acc:HGNC:11780]	3.35233	7.92018e-24	8.33333	133
ENSG00000178882	FAM101A	family with sequence similarity 101, member A [Source:HGNC Symbol;Acc:HGNC:27051]	3.32594	1.53821e-193	2737	26034
ENSG00000169248	CXCL11	chemokine (C-X-C motif) ligand 11 [Source:HGNC Symbol;Acc:HGNC:10638]	3.32013	8.4613e-21	8.66667	150.667
ENSG00000188015	S100A3	S100 calcium binding protein A3 [Source:HGNC Symbol;Acc:HGNC:10493]	3.3172	1.47485e-23	156	2373
ENSG00000236936	RP3-329E20.2	N/A	3.31276	1.57644e-34	21.3333	263
ENSG00000262884	CTD-3060P21.1	N/A	3.31194	1.68261e-30	16	202
ENSG00000112182	BACH2	BTB and CNC homology 1, basic leucine zipper transcription factor 2 [Source:HGNC Symbol;Acc:HGNC:14078]	3.2795	1.11361e-30	50.6667	635
ENSG00000272636	DOC2B	double C2-like domains, beta [Source:HGNC Symbol;Acc:HGNC:2986]	3.27526	3.37524e-18	5.33333	104.333
ENSG00000256916	RP11-817J15.2	N/A	3.25127	4.20236e-16	4.33333	112.667
ENSG00000118194	TNNT2	troponin T type 2 (cardiac) [Source:HGNC Symbol;Acc:HGNC:11949]	3.19472	7.45687e-72	102.667	949
ENSG00000041982	TNC	tenascin C [Source:HGNC Symbol;Acc:HGNC:5318]	3.17834	2.14569e-77	77.3333	697
ENSG00000224045	RP11-98L5.4	N/A	3.16979	6.21988e-15	3	78
ENSG00000163874	ZC3H12A	zinc finger CCCH-type containing 12A [Source:HGNC Symbol;Acc:HGNC:26259]	3.15167	1.81083e-105	2612	23174.3
ENSG00000134070	IRAK2	interleukin-1 receptor-associated kinase 2 [Source:HGNC Symbol;Acc:HGNC:6113]	3.1473	5.00821e-137	875	7580
ENSG00000166670	MMP10	matrix metallopeptidase 10 (stromelysin 2) [Source:HGNC Symbol;Acc:HGNC:7156]	3.14576	1.23073e-46	107.667	1034.67
ENSG00000179674	ARL14	ADP-ribosylation factor-like 14 [Source:HGNC Symbol;Acc:HGNC:22974]	3.13605	1.47711e-60	327.667	2914.67
ENSG00000184530	C6ORF58	chromosome 6 open reading frame 58 [Source:HGNC Symbol;Acc:HGNC:20960]	3.1197	8.95536e-16	13	241.333
ENSG00000116132	PRRX1	paired related homeobox 1 [Source:HGNC Symbol;Acc:HGNC:9142]	3.11134	1.94881e-16	4.66667	80
ENSG00000003400	CASP10	caspase 10, apoptosis-related cysteine peptidase [Source:HGNC Symbol;Acc:HGNC:1500]	3.10939	2.08299e-117	975.667	8323
ENSG00000028277	POU2F2	POU class 2 homeobox 2 [Source:HGNC Symbol;Acc:HGNC:9213]	3.1069	1.54511e-16	134.333	2170.67
ENSG00000126262	FFAR2	free fatty acid receptor 2 [Source:HGNC Symbol;Acc:HGNC:4501]	3.09816	3.06776e-16	5	83.6667
ENSG00000130477	UNC13A	unc-13 homolog A (C. elegans) [Source:HGNC Symbol;Acc:HGNC:23150]	3.09529	3.51103e-12	9.33333	553.667
ENSG00000188293	IGFL1	IGF-like family member 1 [Source:HGNC Symbol;Acc:HGNC:24093]	3.09368	4.66332e-12	0	45
ENSG00000060558	GNA15	guanine nucleotide binding protein (G protein), alpha 15 (Gq class) [Source:HGNC Symbol;Acc:HGNC:4383]	3.08862	2.40502e-47	74	687
ENSG00000187037	GPR141	G protein-coupled receptor 141 [Source:HGNC Symbol;Acc:HGNC:19997]	3.08388	8.30044e-17	7	106.333
ENSG00000166523	CLEC4E	C-type lectin domain family 4, member E [Source:HGNC Symbol;Acc:HGNC:14555]	3.08121	4.97084e-12	0	39
ENSG00000171509	RXFP1	relaxin/insulin-like family peptide receptor 1 [Source:HGNC Symbol;Acc:HGNC:19718]	3.0567	3.39938e-26	27.6667	277.333
ENSG00000067798	NAV3	neuron navigator 3 [Source:HGNC Symbol;Acc:HGNC:15998]	3.04719	1.90102e-17	96.6667	1336.67
ENSG00000124145	SDC4	syndecan 4 [Source:HGNC Symbol;Acc:HGNC:10661]	3.03722	6.83839e-188	12960.3	101554
ENSG00000267607	CTD-2369P2.8	N/A	3.03279	6.74412e-19	405	5044.33
ENSG00000223653	RP11-131L23.1	N/A	3.02136	4.92524e-17	7	93
ENSG00000230533	RP11-95M15.1	N/A	3.01984	1.78731e-15	6.33333	100
ENSG00000138166	DUSP5	dual specificity phosphatase 5 [Source:HGNC Symbol;Acc:HGNC:3071]	3.01395	2.53086e-61	798.667	6555.67
ENSG00000170209	ANKK1	ankyrin repeat and kinase domain containing 1 [Source:HGNC Symbol;Acc:HGNC:21027]	3.01213	2.12609e-12	31.6667	855
ENSG00000135363	LMO2	LIM domain only 2 (rhombotin-like 1) [Source:HGNC Symbol;Acc:HGNC:6642]	2.9955	5.76635e-16	6.33333	86.3333
ENSG00000056558	TRAF1	TNF receptor-associated factor 1 [Source:HGNC Symbol;Acc:HGNC:12031]	2.98213	1.07343e-15	219.667	3060
ENSG00000112096	SOD2	superoxide dismutase 2, mitochondrial [Source:HGNC Symbol;Acc:HGNC:11180]	2.98114	3.63979e-216	15565.3	116493
ENSG00000186827	TNFRSF4	tumor necrosis factor receptor superfamily, member 4 [Source:HGNC Symbol;Acc:HGNC:11918]	2.97502	4.40731e-12	2	59.3333
ENSG00000255398	HCAR3	hydroxycarboxylic acid receptor 3 [Source:HGNC Symbol;Acc:HGNC:16824]	2.97222	3.49504e-16	6.66667	88.6667
ENSG00000237732	AC010980.2	N/A	2.95549	4.33097e-12	2	58.6667
ENSG00000123689	G0S2	G0/G1 switch 2 [Source:HGNC Symbol;Acc:HGNC:30229]	2.95047	2.39791e-23	64	626
ENSG00000119508	NR4A3	nuclear receptor subfamily 4, group A, member 3 [Source:HGNC Symbol;Acc:HGNC:7982]	2.9455	1.93946e-12	5.33333	117
ENSG00000077150	NFKB2	nuclear factor of kappa light polypeptide gene enhancer in B-cells 2 (p49/p100) [Source:HGNC Symbol;Acc:HGNC:7795]	2.93439	6.9018e-113	5087.67	38047.3
ENSG00000237604	AP001056.1	N/A	2.92231	2.70916e-11	1	42.3333
ENSG00000169252	ADRB2	adrenoceptor beta 2, surface [Source:HGNC Symbol;Acc:HGNC:286]	2.90866	3.00501e-59	88.6667	676
ENSG00000137745	MMP13	matrix metallopeptidase 13 (collagenase 3) [Source:HGNC Symbol;Acc:HGNC:7159]	2.8913	1.16925e-19	20	203
ENSG00000154553	PDLIM3	PDZ and LIM domain 3 [Source:HGNC Symbol;Acc:HGNC:20767]	2.87454	9.42221e-23	38.6667	346.333

## Sheet: DataSet S2
DataSet S2 (related to Figure 3)
Top 50 biological processes identified using innate DB enriched in A1ATD-1 iHOs after microinjection of A1ATD-1 iHOs with S. Typhimurium SL1344
Biological process	Pathway Id	Gene count	P-value	Genes
inflammatory response	GO:0006954	biological process	4.96e-17	ADORA2A; BDKRB2; BMP2; CCL20; CCL22; CD40; CSF1; CXCL10; CXCL11; CXCL3; IL15; IL1A; IL23A; IL34; IL36G; IRAK2; NOX1; PTAFR; PTX3; SELE; TLR7; TNF; TNFAIP6; TNFRSF4; TNIP1; VNN1;
innate immune response	GO:0045087	biological process	5.4e-15	ADRB2; BDKRB2; CASP10; CD40; CEBPD; CLEC4E; CSF1; CXCL10; CXCL11; DEFB4B; ETS1; FFAR2; ICAM1; IFIT2; IFNGR1; IL15; IL1A; IL23A; IL34; IRAK2; IRAK3; JAK2; MAP3K8; NFKB2; NFKBIA; NOX1; NR4A3; PGLYRP2; PLAUR; PTAFR; PTGES; PTX3; RASGRP1; RCAN1; RELB; SDC4; SELE; STAT5A; TLR7; TNF; TNFRSF9; TNIP1; TRAF1; TRIM36; UBD; VNN1; ZC3H12A;
immune response	GO:0006955	biological process	7.37e-11	CCL20; CCL22; CLEC4E; CSF2; CSF3; CX3CL1; CXCL10; CXCL11; CXCL3; DEFB4B; ETS1; IL15; IL18R1; IL1A; IL23A; IL36G; LTB; PTAFR; TNF; TNFRSF4; TNFSF18;
positive regulation of inflammatory response	GO:0050729	biological process	1.35e-09	CX3CL1; IL15; IL23A; JAK2; STAT5A; TLR7; TNF; TNIP1; WNT5A;
cell-cell signaling	GO:0007267	biological process	1.66e-08	ADORA2A; BMP2; CCL20; CCL22; CXCL10; CXCL11; IL11; IL15; IL36G; INHBA; LTB; NR5A1; SSTR2; TNFAIP6; TNFSF18;
signal transduction	GO:0007165	biological process	1.08e-07	ASB2; CCL20; CCL22; CD34; CD83; CXCL10; CXCL11; DLL4; GNA15; ICOSLG; IFNGR1; IL15; IL18R1; IRAK2; IRAK3; JAK2; LTB; MTSS1; NFKB2; NOX1; PLAU; PLAUR; PLCL2; PTGES; RAPGEF3; RASGRP1; RCAN1; RHOJ; RND1; STAT5A; TLR7; TNF; TNFAIP6; TNFSF18; TRAF1;
cellular response to lipopolysaccharide	GO:0071222	biological process	1.68e-07	CCL20; CD40; CSF2; CSF3; CXCL10; ICAM1; TNF; WNT5A; ZC3H12A;
positive regulation of NF-kappaB transcription factor activity	GO:0051092	biological process	3.93e-07	CD40; ICAM1; IRAK2; IRAK3; NFKB2; NFKBIA; TNF; TNFSF18; TRAF1; WNT5A;
positive regulation of cell proliferation	GO:0008284	biological process	6.2e-07	CSF1; CSF2; CSF3; CXCL10; ETS1; FLT1; ID4; IL11; IL15; IL34; JAK2; NCCRP1; NOX1; STAT5A; TNC; WNT10B; WNT5A; WNT7B;
mammary gland epithelium development	GO:0061180	biological process	1.04e-06	JAK2; STAT5A; WNT4; WNT7B;
negative regulation of fat cell differentiation	GO:0045599	biological process	1.64e-06	GATA2; ID4; SOD2; TNF; WNT10B; WNT5A;
response to lipopolysaccharide	GO:0032496	biological process	2.67e-06	CXCL10; ICAM1; IRAK3; JAK2; NFKBIA; PTAFR; PTGES; SELE; SOD2; TNF;
chemotaxis	GO:0006935	biological process	3.9e-06	CCL20; CCL22; CX3CL1; CXCL10; CXCL11; DEFB4B; PLAU; PLAUR; PTAFR;
positive regulation of angiogenesis	GO:0045766	biological process	4.33e-06	CD34; CX3CL1; ETS1; FLT1; GATA2; IL1A; RAPGEF3; WNT5A;
positive regulation of transcription from RNA polymerase II promoter	GO:0045944	biological process	8.53e-06	ADRB2; BMP2; CD40; CEBPD; CREB5; CSF3; CXCL10; ETS1; GATA2; ID4; IL11; IL1A; IL23A; INHBA; LMO2; NFKBIA; NR4A3; NR5A1; STAT5A; TNF; TNIP1; WNT10B; WNT5A;
extracellular matrix organization	GO:0030198	biological process	1.18e-05	BMP2; CD44; ICAM1; ITGB8; MMP10; MMP13; NFKB2; NOX1; RXFP1; SDC4; TLL1; TNC; TNF;
positive regulation of gene expression	GO:0010628	biological process	1.96e-05	BMP2; CD34; CD44; CSF1; CSF2; RELB; TNC; TNF; WNT7B; ZC3H12A;
positive regulation of nitric oxide biosynthetic process	GO:0045429	biological process	2.09e-05	ICAM1; JAK2; PTX3; SOD2; TNF;
positive regulation of NF-kappaB import into nucleus	GO:0042346	biological process	2.97e-05	IL18R1; IL23A; TLR7; TNF;
cytokine-mediated signaling pathway	GO:0019221	biological process	3.3e-05	CD44; CSF3; CX3CL1; ICAM1; IFIT2; IFNGR1; IL1A; IRAK3; JAK2; PTAFR; STAT5A;
blood circulation	GO:0008015	biological process	4.61e-05	ADORA2A; BDKRB2; CXCL10; DLL4; RCAN1;
defense response	GO:0006952	biological process	7.86e-05	CD83; CX3CL1; DEFB4B; ICOSLG; INHBA; TNF; TNIP1;
positive regulation of peptidyl-tyrosine phosphorylation	GO:0050731	biological process	0.000119	CD44; CSF3; ICAM1; IL11; JAK2; SH2D1B;
MyD88-dependent toll-like receptor signaling pathway	GO:0002755	biological process	0.000137	IRAK2; IRAK3; NFKB2; NFKBIA; TLR7; TNIP1;
lipopolysaccharide-mediated signaling pathway	GO:0031663	biological process	0.000169	IRAK2; NFKBIA; PTAFR; TNF;
tumor necrosis factor-mediated signaling pathway	GO:0033209	biological process	0.000193	JAK2; TNF; TNFRSF4; TNFSF18;
positive regulation of peptidyl-serine phosphorylation	GO:0033138	biological process	0.000209	CD44; CSF3; IL11; TNF; WNT5A;
positive regulation of bone mineralization	GO:0030501	biological process	0.00022	ADRB2; BMP2; WNT10B; WNT4;
hematopoietic stem cell proliferation	GO:0071425	biological process	0.00024	CD34; WNT10B; WNT5A;
positive regulation of cAMP-mediated signaling	GO:0043950	biological process	0.00024	ADRB1; CXCL10; CXCL11;
response to cold	GO:0009409	biological process	0.00025	ADRB1; ADRB2; CXCL10; SOD2;
positive regulation of osteoblast differentiation	GO:0045669	biological process	0.000267	BMP2; ID4; WNT10B; WNT4; WNT7B;
heat generation	GO:0031649	biological process	0.000279	ADRB1; ADRB2;
vasodilation by norepinephrine-epinephrine involved in regulation of systemic arterial blood pressure	GO:0002025	biological process	0.000279	ADRB1; ADRB2;
response to interleukin-1	GO:0070555	biological process	0.000282	ETS1; IRAK2; IRAK3; SELE;
positive regulation of cellular protein metabolic process	GO:0032270	biological process	0.000303	CSF1; INHBA; NFKBIA;
interferon-gamma-mediated signaling pathway	GO:0060333	biological process	0.000313	CD44; ICAM1; IFNGR1; JAK2; PTAFR;
negative regulation of extrinsic apoptotic signaling pathway in absence of ligand	GO:2001240	biological process	0.000397	CSF2; CX3CL1; IL1A; TNF;
positive regulation of cell migration	GO:0030335	biological process	0.000403	BMP2; CSF1; CXCL10; ETS1; FLT1; JAK2; TNFAIP6;
cell fate commitment	GO:0045165	biological process	0.000421	BMP2; WNT10B; WNT4; WNT5A; WNT7B;
response to virus	GO:0009615	biological process	0.000439	CCL22; CXCL10; ICAM1; IFIT2; IFNGR1; IRAK3; TNF;
myeloid dendritic cell differentiation	GO:0043011	biological process	0.000459	CSF2; RELB; UBD;
positive regulation of ossification	GO:0045778	biological process	0.000459	BMP2; WNT10B; WNT5A;
positive regulation of interferon-gamma production	GO:0032729	biological process	0.000542	IL18R1; IL23A; TNF; WNT5A;
positive regulation of tyrosine phosphorylation of Stat5 protein	GO:0042523	biological process	0.000553	CSF2; IL23A; JAK2;
inner ear morphogenesis	GO:0042472	biological process	0.000555	GATA2; NR4A3; PRRX1; TMIE; WNT5A;
T-helper 1 cell differentiation	GO:0045063	biological process	0.000555	IL18R1; RELB;
negative regulation of protein complex disassembly	GO:0043242	biological process	0.000555	IRAK3; TNF;
thyroid-stimulating hormone-secreting cell differentiation	GO:0060129	biological process	0.000555	BMP2; WNT4;
cell differentiation	GO:0030154	biological process	0.000586	CSF1; FLT1; GATA2; INHBA; JAK2; MEIG1; NR5A1; RASGRP1; RXFP1; TLL1; TNFAIP2; WNT4; ZC3H12A;

## Sheet: DataSet S3
Data Set S3 (related to Figure 3)
Top 100 genes significantly upregulated after stimulation by Salmonella Typhimurium SL1344 in iHOs (p < 0.05), accompanied by gene symbols,
gene names, significance p-values and raw counts in stimulated and unstimulated iHOs
					Mean raw count data
Gene id	Gene symbol	Gene name	Log fold change	padj-value	iHOs unstim	iHOs+SL1344
ENSG00000115008	IL1A	interleukin 1, alpha [Source:HGNC Symbol;Acc:5991]	6.23108	4.26659e-233	245.333	54392
ENSG00000164400	CSF2	colony stimulating factor 2 (granulocyte-macrophage) [Source:HGNC Symbol;Acc:2434]	5.7431	1.04802e-199	27.3333	4359.67
ENSG00000169245	CXCL10	chemokine (C-X-C motif) ligand 10 [Source:HGNC Symbol;Acc:10637]	5.6486	2.88522e-206	28	3784.33
ENSG00000129277	CCL4	chemokine (C-C motif) ligand 4 [Source:HGNC Symbol;Acc:10630]	5.50688	3.90112e-142	1.33333	883.333
ENSG00000073756	PTGS2	prostaglandin-endoperoxide synthase 2 (prostaglandin G/H synthase and cyclooxygenase) [Source:HGNC Symbol;Acc:9605]	5.28394	9.65488e-293	494.333	33285.3
ENSG00000115009	CCL20	chemokine (C-C motif) ligand 20 [Source:HGNC Symbol;Acc:10619]	5.09522	3.45838e-141	2778.67	267147
ENSG00000049249	TNFRSF9	tumor necrosis factor receptor superfamily, member 9 [Source:HGNC Symbol;Acc:11924]	4.89307	6.53136e-163	87.3333	5657
ENSG00000232810	TNF	tumor necrosis factor [Source:HGNC Symbol;Acc:11892]	4.85936	6.71108e-121	113.333	9827.67
ENSG00000123610	TNFAIP6	tumor necrosis factor, alpha-induced protein 6 [Source:HGNC Symbol;Acc:11898]	4.77934	3.32683e-92	1	615
ENSG00000110944	IL23A	interleukin 23, alpha subunit p19 [Source:HGNC Symbol;Acc:15488]	4.76895	4.29478e-237	600.333	27426.7
ENSG00000140379	BCL2A1	BCL2-related protein A1 [Source:HGNC Symbol;Acc:991]	4.75587	4.60414e-91	1.66667	700.667
ENSG00000261618	RP11-79H23.3	N/A	4.67559	9.21333e-93	3	638.333
ENSG00000050730	TNIP3	TNFAIP3 interacting protein 3 [Source:HGNC Symbol;Acc:19315]	4.64454	1.58957e-109	12.3333	1038.33
ENSG00000101298	SNPH	syntaphilin [Source:HGNC Symbol;Acc:15931]	4.63197	4.52897e-136	140	7692.33
ENSG00000081041	CXCL2	chemokine (C-X-C motif) ligand 2 [Source:HGNC Symbol;Acc:4603]	4.47605	5.04374e-144	2017.67	87624.3
ENSG00000023445	BIRC3	baculoviral IAP repeat containing 3 [Source:HGNC Symbol;Acc:591]	4.42131	4.51296e-121	2632.33	123138
ENSG00000171711	DEFB4A	defensin, beta 4A [Source:HGNC Symbol;Acc:2767]	4.29398	5.55709e-81	8.66667	745.333
ENSG00000267607	CTD-2369P2.8	N/A	4.26393	5.3902e-98	735.333	34159.7
ENSG00000161031	PGLYRP2	peptidoglycan recognition protein 2 [Source:HGNC Symbol;Acc:30013]	4.14717	8.70074e-60	0	680.333
ENSG00000118503	TNFAIP3	tumor necrosis factor, alpha-induced protein 3 [Source:HGNC Symbol;Acc:11896]	4.11174	3.9245e-128	1944.33	61626
ENSG00000172602	RND1	Rho family GTPase 1 [Source:HGNC Symbol;Acc:18314]	4.10954	4.62079e-126	1304.33	41391
ENSG00000130477	UNC13A	unc-13 homolog A (C. elegans) [Source:HGNC Symbol;Acc:23150]	4.09061	2.45794e-84	24	1133.33
ENSG00000136688	IL36G	interleukin 36, gamma [Source:HGNC Symbol;Acc:15741]	4.07631	2.28361e-79	13.6667	725
ENSG00000115604	IL18R1	interleukin 18 receptor 1 [Source:HGNC Symbol;Acc:5988]	4.04373	8.78574e-140	60	1736.67
ENSG00000108342	CSF3	colony stimulating factor 3 (granulocyte) [Source:HGNC Symbol;Acc:2438]	3.98979	2.02188e-53	22.3333	10371.7
ENSG00000177257	DEFB4B	defensin, beta 4B [Source:HGNC Symbol;Acc:30193]	3.98959	2.92191e-65	3.33333	334.333
ENSG00000105246	EBI3	Epstein-Barr virus induced 3 [Source:HGNC Symbol;Acc:3129]	3.97306	1.00864e-86	64	2337.67
ENSG00000163734	CXCL3	chemokine (C-X-C motif) ligand 3 [Source:HGNC Symbol;Acc:4604]	3.91219	3.98631e-140	8264.33	205383
ENSG00000185215	TNFAIP2	tumor necrosis factor, alpha-induced protein 2 [Source:HGNC Symbol;Acc:11895]	3.89188	1.75674e-119	12221	317915
ENSG00000135604	STX11	syntaxin 11 [Source:HGNC Symbol;Acc:11429]	3.87893	9.77988e-67	16.3333	802.667
ENSG00000255398	HCAR3	hydroxycarboxylic acid receptor 3 [Source:HGNC Symbol;Acc:16824]	3.78233	9.10297e-61	8.66667	466.667
ENSG00000176907	C8ORF4	chromosome 8 open reading frame 4 [Source:HGNC Symbol;Acc:1357]	3.72934	4.7775e-150	187	3890.33
ENSG00000184371	CSF1	colony stimulating factor 1 (macrophage) [Source:HGNC Symbol;Acc:2432]	3.70419	1.55138e-82	1345.33	35222.7
ENSG00000124875	CXCL6	chemokine (C-X-C motif) ligand 6 [Source:HGNC Symbol;Acc:10643]	3.67764	1.71931e-92	10767.3	254017
ENSG00000170209	ANKK1	ankyrin repeat and kinase domain containing 1 [Source:HGNC Symbol;Acc:21027]	3.66447	1.64343e-66	51.6667	1614.67
ENSG00000118194	TNNT2	troponin T type 2 (cardiac) [Source:HGNC Symbol;Acc:11949]	3.58934	3.57519e-135	156.667	2928.67
ENSG00000198574	SH2D1B	SH2 domain containing 1B [Source:HGNC Symbol;Acc:30416]	3.53529	1.11684e-61	12.6667	386.667
ENSG00000125538	IL1B	interleukin 1, beta [Source:HGNC Symbol;Acc:5992]	3.51995	6.17497e-41	119.333	23501
ENSG00000090339	ICAM1	intercellular adhesion molecule 1 [Source:HGNC Symbol;Acc:5344]	3.51475	6.99677e-43	1863.33	142954
ENSG00000163874	ZC3H12A	zinc finger CCCH-type containing 12A [Source:HGNC Symbol;Acc:26259]	3.39219	1.16308e-96	3372.33	57658.7
ENSG00000100906	NFKBIA	nuclear factor of kappa light polypeptide gene enhancer in B-cells inhibitor, alpha [Source:HGNC Symbol;Acc:7797]	3.37481	1.19068e-92	6982	119187
ENSG00000134070	IRAK2	interleukin-1 receptor-associated kinase 2 [Source:HGNC Symbol;Acc:6113]	3.34906	5.28308e-108	695	11059.7
ENSG00000162891	IL20	interleukin 20 [Source:HGNC Symbol;Acc:6002]	3.32986	1.35392e-36	0	316.333
ENSG00000248323	LUCAT1	lung cancer associated transcript 1 (non-protein coding) [Source:HGNC Symbol;Acc:48498]	3.32568	7.33972e-49	9.66667	292.667
ENSG00000101017	CD40	CD40 molecule, TNF receptor superfamily member 5 [Source:HGNC Symbol;Acc:11919]	3.297	5.47092e-56	30.6667	672.667
ENSG00000056558	TRAF1	TNF receptor-associated factor 1 [Source:HGNC Symbol;Acc:12031]	3.26109	7.66257e-50	321	7382.33
ENSG00000124102	PI3	peptidase inhibitor 3, skin-derived [Source:HGNC Symbol;Acc:8947]	3.22034	5.79039e-36	2.66667	250.333
ENSG00000169429	IL8	interleukin 8 [Source:HGNC Symbol;Acc:6025]	3.21216	6.68072e-91	20583.7	301748
ENSG00000126561	STAT5A	signal transducer and activator of transcription 5A [Source:HGNC Symbol;Acc:11366]	3.19966	1.49544e-82	700.667	10516.3
ENSG00000253522	MIR146A	microRNA 146a [Source:HGNC Symbol;Acc:31533]	3.17777	1.59986e-57	283.667	5076.67
ENSG00000184530	C6ORF58	chromosome 6 open reading frame 58 [Source:HGNC Symbol;Acc:20960]	3.15535	7.31564e-76	38.3333	580
ENSG00000140092	FBLN5	fibulin 5 [Source:HGNC Symbol;Acc:3602]	3.14697	5.46106e-42	40.6667	1001.67
ENSG00000180914	OXTR	oxytocin receptor [Source:HGNC Symbol;Acc:8529]	3.11159	2.26223e-74	718	10203.3
ENSG00000256916	RP11-817J15.2	N/A	3.08472	1.66481e-39	11.6667	304
ENSG00000070190	DAPP1	dual adaptor of phosphotyrosine and 3-phosphoinositides [Source:HGNC Symbol;Acc:16500]	3.0696	1.1708e-237	339	3792
ENSG00000161570	CCL5	chemokine (C-C motif) ligand 5 [Source:HGNC Symbol;Acc:10632]	3.04729	1.02375e-31	0.666667	120.333
ENSG00000159200	RCAN1	regulator of calcineurin 1 [Source:HGNC Symbol;Acc:3040]	3.01273	3.98545e-86	8822.33	108309
ENSG00000235005	RP11-195M16.1	N/A	2.99755	5.09424e-36	11	282.667
ENSG00000244588	RAD21L1	RAD21-like 1 (S. pombe) [Source:HGNC Symbol;Acc:16271]	2.97041	8.75811e-31	4.33333	219.333
ENSG00000131459	GFPT2	glutamine-fructose-6-phosphate transaminase 2 [Source:HGNC Symbol;Acc:4242]	2.96807	5.38377e-44	127.333	2108.33
ENSG00000259717	LINC00677	long intergenic non-protein coding RNA 677 [Source:HGNC Symbol;Acc:20121]	2.95144	2.51441e-34	13.3333	335.667
ENSG00000112096	SOD2	superoxide dismutase 2, mitochondrial [Source:HGNC Symbol;Acc:11180]	2.94687	7.84101e-128	19708.3	212287
ENSG00000122641	INHBA	inhibin, beta A [Source:HGNC Symbol;Acc:6066]	2.93605	3.34706e-81	683.667	8034.67
ENSG00000105327	BBC3	BCL2 binding component 3 [Source:HGNC Symbol;Acc:17868]	2.93366	2.08545e-73	2307.33	27517.3
ENSG00000173391	OLR1	oxidized low density lipoprotein (lectin-like) receptor 1 [Source:HGNC Symbol;Acc:8133]	2.93333	2.69375e-28	92.6667	6170
ENSG00000155918	RAET1L	retinoic acid early transcript 1L [Source:HGNC Symbol;Acc:16798]	2.92441	4.0786e-31	7	237.333
ENSG00000122861	PLAU	plasminogen activator, urokinase [Source:HGNC Symbol;Acc:9052]	2.88271	1.52929e-42	2598	38529.7
ENSG00000222047	C10ORF55	chromosome 10 open reading frame 55 [Source:HGNC Symbol;Acc:31008]	2.86593	1.09045e-40	676	10178
ENSG00000185112	FAM43A	family with sequence similarity 43, member A [Source:HGNC Symbol;Acc:26888]	2.86403	2.71594e-59	7813.67	10326
ENSG00000104368	PLAT	plasminogen activator, tissue [Source:HGNC Symbol;Acc:9051]	2.86315	2.94788e-56	617	7558.67
ENSG00000221869	CEBPD	CCAAT/enhancer binding protein (C/EBP), delta [Source:HGNC Symbol;Acc:1835]	2.84935	3.57225e-53	2842.33	34897.3
ENSG00000269906	RP11-248J18.2	N/A	2.84744	4.12718e-88	260	2751.33
ENSG00000223949	RP11-24J23.2	N/A	2.84436	3.60464e-28	4.66667	194
ENSG00000223387	RP11-408H1.3	N/A	2.83152	7.90691e-30	4.33333	133.667
ENSG00000271856	RP11-861A13.4	N/A	2.83092	2.35815e-35	27	461.667
ENSG00000118515	SGK1	serum/glucocorticoid regulated kinase 1 [Source:HGNC Symbol;Acc:10810]	2.77138	4.75247e-78	2324.33	23478.3
ENSG00000182782	HCAR2	hydroxycarboxylic acid receptor 2 [Source:HGNC Symbol;Acc:24827]	2.75625	3.75229e-31	11.6667	221.333
ENSG00000188015	S100A3	S100 calcium binding protein A3 [Source:HGNC Symbol;Acc:10493]	2.73066	3.79111e-56	292.667	3109
ENSG00000215483	LINC00598	long intergenic non-protein coding RNA 598 [Source:HGNC Symbol;Acc:42770]	2.70368	9.3998e-25	3.33333	154.333
ENSG00000188505	NCCRP1	non-specific cytotoxic cell receptor protein 1 homolog (zebrafish) [Source:HGNC Symbol;Acc:33739]	2.70157	2.18907e-29	14	255.333
ENSG00000237604	AP001056.1	N/A	2.69928	3.4281e-24	1.33333	113.667
ENSG00000160326	SLC2A6	solute carrier family 2 (facilitated glucose transporter), member 6 [Source:HGNC Symbol;Acc:11011]	2.6976	9.17772e-56	878.333	9029.33
ENSG00000234394	RP11-561O23.5	N/A	2.68583	4.95356e-24	2	130
ENSG00000125462	C1ORF61	chromosome 1 open reading frame 61 [Source:HGNC Symbol;Acc:30780]	2.66809	3.05757e-25	7	192
ENSG00000136244	IL6	interleukin 6 (interferon, beta 2) [Source:HGNC Symbol;Acc:6018]	2.65284	4.00785e-23	0.666667	95.6667
ENSG00000006210	CX3CL1	chemokine (C-X3-C motif) ligand 1 [Source:HGNC Symbol;Acc:10647]	2.65105	9.67776e-42	4226	46274.7
ENSG00000078081	LAMP3	lysosomal-associated membrane protein 3 [Source:HGNC Symbol;Acc:14582]	2.63627	3.37729e-55	109.333	1064
ENSG00000100055	CYTH4	cytohesin 4 [Source:HGNC Symbol;Acc:9505]	2.63149	5.89334e-25	21	452.333
ENSG00000137745	MMP13	matrix metallopeptidase 13 (collagenase 3) [Source:HGNC Symbol;Acc:7159]	2.59352	1.05059e-34	159.333	1819
ENSG00000168389	MFSD2A	major facilitator superfamily domain containing 2A [Source:HGNC Symbol;Acc:25897]	2.5904	2.07552e-40	603.333	6291.67
ENSG00000172738	TMEM217	transmembrane protein 217 [Source:HGNC Symbol;Acc:21238]	2.58799	9.23342e-58	211.667	1927.67
ENSG00000077150	NFKB2	nuclear factor of kappa light polypeptide gene enhancer in B-cells 2 (p49/p100) [Source:HGNC Symbol;Acc:7795]	2.57518	2.37425e-62	5471.67	48380.7
ENSG00000189325	C6ORF222	chromosome 6 open reading frame 222 [Source:HGNC Symbol;Acc:33769]	2.56167	7.3009e-39	771.333	7921
ENSG00000196664	TLR7	toll-like receptor 7 [Source:HGNC Symbol;Acc:15631]	2.52186	2.33977e-60	149.667	1269
ENSG00000093134	VNN3	vanin 3 [Source:HGNC Symbol;Acc:16431]	2.5163	6.63765e-29	28	346.667
ENSG00000145365	TIFA	TRAF-interacting protein with forkhead-associated domain [Source:HGNC Symbol;Acc:19075]	2.50987	1.21207e-53	1808.67	15568
ENSG00000231574	RP11-91K9.1	N/A	2.50236	1.14512e-45	52.3333	476
ENSG00000165685	TMEM52B	transmembrane protein 52B [Source:HGNC Symbol;Acc:26438]	2.4973	5.20466e-23	22.6667	398.667
ENSG00000267034	RP11-384O8.1	N/A	2.49622	8.45608e-30	24.6667	286
ENSG00000123689	G0S2	G0/G1switch 2 [Source:HGNC Symbol;Acc:30229]	2.47279	1.15583e-25	82	1037.33

## Sheet: DataSet S4
Data Set S4 (related to Figure 3)
Top 50 biological processes identified using innate DB enriched in A1ATD-1 iHOs after stimulation of A1ATD-1 iHOs with S. Typhimurium SL1344
Biological process	Pathway Id	Gene count	P-value	Genes
innate immune response	GO:0045087	59	1.96801e-28	ADRB2; ATF3; BCL2A1; BIRC3; CASP10; CCL5; CD274; CD40; CEBPD; CFB; CFLAR; CSF1; CXCL10; CXCL2; DEFB4A; DEFB4B; ETS1; FFAR2; ICAM1; IFNGR1; IKBKE; IL18R1; IL1B; IL23A; IL32; IL6; IL8; IRAK2; IRF1; ITGAM; JAK2; NFKB2; NFKBIA; NFKBIE; NFKBIZ; NR4A3; PGLYRP2; PLAUR; PTAFR; PTGER4; PTGS2; PTX3; RCAN1; RELB; SDC4; SOCS3; STAT5A; TICAM1; TLR7; TNF; TNFAIP3; TNFRSF9; TNIP1; TNIP3; TRAF1; TRIM47; UBD; VNN…
inflammatory response	GO:0006954	31	1.36311e-23	BMP2; CCL20; CCL4; CCL4L1; CCL4L2; CCL5; CD40; CSF1; CXCL10; CXCL2; CXCL3; CXCL6; IL1A; IL1B; IL23A; IL6; IL8; IRAK2; NFKBIZ; OLR1; PTAFR; PTGS2; PTX3; TICAM1; TLR7; TNF; TNFAIP3; TNFAIP6; TNIP1; TNIP3; VNN1;
immune response	GO:0006955	32	9.41092e-22	CCL20; CCL4; CCL4L1; CCL4L2; CCL5; CD274; CSF2; CSF3; CX3CL1; CXCL10; CXCL2; CXCL3; CXCL5; CXCL6; DEFB4A; DEFB4B; ETS1; IKBKE; IL18R1; IL1A; IL1B; IL23A; IL32; IL6; IL7R; IL8; LIF; PTAFR; PTGER4; RAET1L; TNF; TNFSF14;
chemotaxis	GO:0006935	14	1.10189e-11	CCL20; CCL4; CCL4L1; CCL4L2; CCL5; CXCL10; CXCL2; CXCL5; CXCL6; DEFB4A; DEFB4B; PLAU; PLAUR; PTAFR;
positive regulation of nitric oxide biosynthetic process	GO:0045429	9	1.59193e-11	ICAM1; IL1B; IL6; JAK2; PTGS2; PTX3; SOD2; TICAM1; TNF;
response to lipopolysaccharide	GO:0032496	13	4.17035e-09	CXCL10; ICAM1; IL1A; IL1B; IL6; JAK2; NFKBIA; PTAFR; PTGER4; PTGS2; SOCS3; SOD2; TICAM1;
lipopolysaccharide-mediated signaling pathway	GO:0031663	7	7.97049e-09	CCL5; IL1B; IRAK2; NFKBIA; PTAFR; TICAM1; TNF;
positive regulation of I-kappaB kinase/NF-kappaB cascade	GO:0043123	12	1.2618e-08	BIRC3; CASP10; CD40; CFLAR; IKBKE; IL1A; IL1B; PIM2; TICAM1; TNF; TRAF1; UBD;
cytokine-mediated signaling pathway	GO:0019221	14	2.70391e-08	CSF3; CX3CL1; EBI3; ICAM1; IFNGR1; IL12RB1; IL1A; IL1B; IL6; IRF1; JAK2; PTAFR; SOCS3; STAT5A;
positive regulation of gene expression	GO:0010628	12	4.40798e-08	BMP2; CCL5; CD34; CSF1; CSF2; GCKR; IL1B; IL6; IL7R; NKX3-1; PLAUR; RELB;
response to hypoxia	GO:0001666	13	6.05422e-08	BMP2; CX3CL1; ETS1; ICAM1; IL1A; IL1B; MMP13; NR4A2; PLAT; PLAU; SOCS3; SOD2; TNF;
signal transduction	GO:0007165	35	7.50354e-08	ARRDC3; CCL20; CCL4; CD274; CD34; CD83; CXCL10; CXCL5; CXCL6; DAPP1; ICOSLG; IFNGR1; IL10RA; IL12RB1; IL18R1; IL1B; IL7R; IL8; IRAK2; JAK2; NFKB2; NR4A2; PLAU; PLAUR; RASGRP1; RCAN1; RND1; SAV1; STAT5A; TICAM1; TLR7; TNF; TNFAIP6; TNFSF14; TRAF1;
negative regulation of apoptotic process	GO:0043066	20	7.46521e-08	BCL2A1; BIRC3; CFLAR; CSF2; CX3CL1; EGR3; IER3; IL1A; IL1B; IL6; NR4A3; PIM2; PLAUR; SOCS3; SOD2; STAT5A; TNF; TNFAIP3; TNFAIP8; VNN1;
negative regulation of cell proliferation	GO:0008285	17	1.42507e-07	BMP2; CDH5; ETS1; IL1A; IL1B; IL6; IL8; INHBA; IRF1; JAK2; LIF; NKX3-1; PIM2; PTGS2; SOD2; TNF; TNFRSF9;
positive regulation of inflammatory response	GO:0050729	7	2.38669e-07	CX3CL1; IL23A; JAK2; PTGER4; STAT5A; TLR7; TNIP1;
positive regulation of fever generation	GO:0031622	4	2.66738e-07	CCL5; IL1B; PTGS2; TNF;
defense response	GO:0006952	9	4.55916e-07	CD83; CX3CL1; DEFB4A; DEFB4B; ICOSLG; IL32; INHBA; TNF; TNIP1;
positive regulation of NF-kappaB import into nucleus	GO:0042346	5	5.5962e-07	IL1B; IL23A; PTGS2; TLR7; TNF;
positive regulation of NF-kappaB transcription factor activity	GO:0051092	9	5.87069e-07	CD40; ICAM1; IL1B; IRAK2; NFKB2; NFKBIA; TICAM1; TNF; TRAF1;
positive regulation of interleukin-6 production	GO:0032755	6	7.174e-07	IL1A; IL1B; IL6; TICAM1; TLR7; TNF;
neutrophil chemotaxis	GO:0030593	6	1.0228e-06	CX3CL1; CXCL3; IL1B; IL8; ITGAM; SAA1;
cellular response to mechanical stimulus	GO:0071260	7	1.54036e-06	CD40; IL1B; IRF1; PTGER4; PTGS2; TLR7; TNFSF14;
response to mechanical stimulus	GO:0009612	7	2.1546e-06	BMP2; ETS1; IL6; MMP13; PTGER4; RCAN1; TNF;
positive regulation of tyrosine phosphorylation of Stat3 protein	GO:0042517	5	3.2885e-06	IL20; IL23A; IL6; JAK2; LIF;
leukocyte cell-cell adhesion	GO:0007159	5	4.92068e-06	CCL5; ICAM1; ITGAM; OLR1; TNIP1;
positive regulation of osteoclast differentiation	GO:0045672	4	1.29739e-05	CCL5; CSF1; IL23A; TNF;
cellular response to interleukin-1	GO:0071347	5	1.38155e-05	CCL5; ICAM1; IL8; IRF1; NKX3-1;
response to gamma radiation	GO:0010332	5	1.86096e-05	CXCL10; IL1A; IL1B; SOCS3; SOD2;
positive regulation of activated T cell proliferation	GO:0042104	4	2.14922e-05	ICOSLG; IL12RB1; IL23A; STAT5A;
positive regulation of type I interferon production	GO:0032481	4	2.14922e-05	IRF1; NFKB2; NFKBIA; TICAM1;
interferon-gamma-mediated signaling pathway	GO:0060333	6	2.39681e-05	ICAM1; IFNGR1; IRF1; JAK2; PTAFR; SOCS3;
MyD88-independent toll-like receptor signaling pathway	GO:0002756	6	2.88739e-05	IKBKE; IRAK2; NFKB2; NFKBIA; TICAM1; TNIP3;
epithelial cell proliferation involved in salivary gland morphogenesis	GO:0060664	3	2.84681e-05	IL6; NKX3-1; TNF;
negative regulation of lipid storage	GO:0010888	3	2.84681e-05	IL6; NFKBIA; TNF;
response to L-ascorbic acid	GO:0033591	3	2.84681e-05	IL1A; IL1B; SOD2;
cell-cell signaling	GO:0007267	11	2.73767e-05	BMP2; CCL20; CCL4; CCL5; CXCL10; CXCL5; CXCL6; IL1B; IL36G; INHBA; TNFAIP6;
regulation of cell adhesion	GO:0030155	5	3.6303e-05	CYTH4; ICAM1; IL8; LAMA2; STAT5A;
defense response to virus	GO:0051607	8	4.6568e-05	CD40; CXCL10; IL23A; IL6; IRF1; SLFN11; TICAM1; TLR7;
humoral immune response	GO:0006959	5	4.62193e-05	CD83; EBI3; IL6; POU2F2; TNF;
lymphocyte chemotaxis	GO:0048247	3	4.52312e-05	CCL5; CX3CL1; SAA1;
response to glucocorticoid stimulus	GO:0051384	7	4.9525e-05	CCL5; IL1B; IL6; PLAT; PTGS2; SOCS3; TNF;
apoptotic process	GO:0006915	19	5.43515e-05	BBC3; BCL2A1; BIRC3; C8orf4; CASP10; CFLAR; G0S2; GADD45G; IER3; IL1A; IL1B; JAK2; NFKBIA; SGK1; SOD2; TICAM1; TNF; TRAF1; ZC3H12A;
positive regulation of transcription from RNA polymerase II promoter	GO:0045944	19	5.33513e-05	ADRB2; BMP2; CD40; ETS1; IL1A; IL1B; IL23A; IL6; INHBA; IRF1; LIF; NCOA7; NFKBIA; NKX3-1; NR4A2; NR4A3; STAT5A; TNF; TNIP1;
positive regulation of apoptotic process	GO:0043065	10	5.24034e-05	ADRB2; BMP2; G0S2; IER3; IL1B; JAK2; PTGS2; SAV1; TNF; UBD;
cellular response to tumor necrosis factor	GO:0071356	5	5.1902e-05	CCL5; ICAM1; IL8; IRF1; NKX3-1;
positive regulation of chemokine biosynthetic process	GO:0045080	3	6.73738e-05	IL1B; TICAM1; TNF;
response to molecule of bacterial origin	GO:0002237	3	6.73738e-05	CXCL2; IL8; TNFAIP3;
cellular response to lipopolysaccharide	GO:0071222	6	7.22367e-05	CSF2; CSF3; ICAM1; IL8; TNFAIP3; TNIP3;
regulation of cell proliferation	GO:0042127	8	7.69427e-05	CSF2; IL6; NFKBIA; PLAU; PTGS2; SGK1; TNF; TNFRSF9;
positive regulation of cell proliferation	GO:0008284	14	7.67541e-05	ADRB2; ATF3; CSF1; CSF2; CSF3; CXCL10; CXCL5; ETS1; IL6; JAK2; KRT6A; LIF; NKX3-1; STAT5A;
